# Supplementary material for: Some Considerations about the Anodic Limit of Ionic Liquids Obtained by Means of DFT Calculations
Source: Entropy (Basel). 2023 May 12;25(5):793. doi: 10.3390/e25050793 (PMC10217212; doi:10.3390/e25050793)
Supplement: Supplementary file 1 [file entropy-25-00793-s001.zip]

Archive with 1 entries (1 files):
- entropy-2355626-supplementary.pdf
